# Supplementary material for: Cognate DNA Recognition by Engrailed Homeodomain Involves A Conformational Change Controlled via An Electrostatic-Spring-Loaded Latch
Source: Int J Mol Sci. 2022 Feb 22;23(5):2412. doi: 10.3390/ijms23052412 (PMC8910618; doi:10.3390/ijms23052412)
Supplement: Supplementary file 1 [file ijms-23-02412-s001.zip]

Archive with 1 entries (1 files):
- ijms-1567538-supplementary.pdf
